# Supplementary material for: Mapping a quantitative trait locus for resistance to bacterial grain rot in rice
Source: Rice (N Y). 2013 May 21;6:13. doi: 10.1186/1939-8433-6-13 (PMC4883728; doi:10.1186/1939-8433-6-13)
Supplement: Supplementary file 1 — Additional file 1: Table S1: Cultivars screened for BGR resistance. (XLS 20 KB) [file 12284_2012_49_MOESM1_ESM.xls]

## Sheet: Supplemental Table 1
Additional file 1 Table S1 Cultivars screened for BGR resistance
Cultivar name	Origin	IDa	Category	Days to heading	Panicle disease score (0–10)b
Nipponbare	Japan	WRC 01	Temperate Japonica	112	7.66667
Kasalath	India	WRC 02	Indica	101	3
Bei Khe	Cambodia	WRC 03	Indica	130	7.5
Jena 035	Nepal	WRC 04	Indica	108	5.33333
Naba	India	WRC 05	Indica	126	4.7
Davao 1	Philippines	WRC 07	Indica	105	8
Ryou Suisan Koumai	China	WRC 09	Indica	84	5.33333
Shusoushu	China	WRC 10	Indica	84	6.66667
Jinguoyin	China	WRC 11	Indica	112	8
Asu	Bhutan	WRC 13	Indica	118	7
IR 58	Philippines	WRC 14	Indica	108	4.66667
Co 13	India	WRC 15	Indica	112	6.33333
Vary Futsi	Madagascar	WRC 16	Indica	108	6.66667
Keiboba	China	WRC 17	Indica	98	5.33333
Qingyu (seiyu)	Taiwan	WRC 18	Indica	101	3.3
Deng Pao Zhai	China	WRC 19	Indica	114	7
Tadukan	Philippines	WRC 20	Indica	114	5
Shwe Nang Gyi	Myanmar	WRC 21	Indica	101	5.33333
Calotoc	Philippines	WRC 22	Indica	112	3.7
Lebed	Philippines	WRC 23	Indica	112	7.5
Pinulupot 1	Philippines	WRC 24	Indica	108	4.66667
Muha	India	WRC 25	Indica	108	3.5
Jhona 2	India	WRC 26	Indica	114	2
Nepal 8	Nepal	WRC 27	Indica	101	5
Jarjan	Bhutan	WRC 28	Indica	112	3.7
Anjana Dhan	Nepal	WRC 30	Indica	108	3.7
Shoni	Bangladesh	WRC 31	Indica	91	3.7
Tupa 121-3	Bangladesh	WRC 32	Indica	101	3.33333
ARC 7291	India	WRC 34	Indica	105	6.66667
Ratul	India	WRC 36	Indica	98	6.66667
ARC 7047	India	WRC 37	Indica	98	6.33333
ARC 11094	India	WRC 38	Indica	98	1.8
Badari Dhan	Nepal	WRC 39	Indica	105	4.3
Nepal 555	India	WRC 40	Indica	108	4.33333
Kaluheenati	Sri Lanka	WRC 41	Indica	101	5.66667
Dianyu 1	China	WRC 43	Temperate Japonica	105	8
Basilanon	Philippines	WRC 44	Indica	108	7.33333
Ma sho	Myanmar	WRC 45	Tropical Japonica	112	6
Khao Nok	Laos	WRC 46	Tropical Japonica	114	7
Jaguary	Brazil	WRC 47	Tropical Japonica	105	2.7
Khau Mac Kho	Vietnam	WRC 48	Tropical Japonica	122	2.7
Padi Perak	Indonesia	WRC 49	Tropical Japonica	112	7
Rexmont	USA	WRC 50	Tropical Japonica	112	5.33333
Urasan 1	Japan	WRC 51	Tropical Japonica	98	6.33333
Khau Tan Chiem	Vietnam	WRC 52	Tropical Japonica	126	6.66667
Timac	Bhutan	WRC 53	Tropical Japonica	112	5.5
Tupa 729	Bangladesh	WRC 55	Tropical Japonica	98	3.33333
Milyang 23	Korea	WRC 57	Indica	108	4.33333
Neang Menhc	Cambodia	WRC 58	Indica	119	7
Neang Phtongc	Cambodia	WRC 59	Indica	112	6.66667
Hakphaynhayc	Laos	WRC 60	Indica	112	5.5
Radin Goi Sesatc	Malaysia	WRC 61	Indica	112	6.66667
Kemasinc	Malaysia	WRC 62	Indica	119	6.5
Bleiyoc	Thailand	WRC 63	Indica	112	6.5
Padi Kuningc	Indonesia	WRC 64	Indica	122	8
Rambhogc	Indonesia	WRC 65	Indica	112	8
Bingalac	Myanmar	WRC 66	Indica	119	8
Khao Nam Jenc	Laos	WRC 68	Temperate Japonica	112	7.33333
Chin Galayc	Myanmar	WRC 97	Indica	119	7.5
Deejiaohualuo	China	WRC 98	Indica	101	6.66667
Hong Cheuh Zai	China	WRC 99	Indica	98	4
Vandaran	Sri Lanka	WRC 100	Indica	114	7.5
RD23d	Thailand		Indica	118	6.33333
Kokuryoumiyako 1d	Japan		Temperate Japonica	118	8
Kokuryoumiyako 3d	Japan		Temperate Japonica	118	8
Sasanishikid	Japan		Temperate Japonica	98	7
Belle patnad	USA		Tropical Japonica	105	4.66667
Belle patna CI 9433d	USA		Tropical Japonica	105	6.33333
Blue bonnet 550 CI8990d	USA		Tropical Japonica	112	8
Century patna 231 CI8993d	USA		Tropical Japonica	105	6.66667
Limeirae	Brazil		Tropical Japonica	118	3.7
Kele	India		Indica	92	1.4
LAC 23	Nigeria		Indica	126	6.66667
Nona bokrac	India		Indica	112	4.3
Pokkaric	India		Indica	112	4.5
Takanari	Japan		Indica	108	6
Akenohoshi	Japan		Temperate Japonica	118	6.75
Hitomebore	Japan		Temperate Japonica	98	7.4
Hoshiyutaka	Japan		Temperate Japonica	126	7.33333
Kujuu	Japan		Temperate Japonica	118	7.33333
Nihonmasari	Japan		Temperate Japonica	112	7
Nikomaru	Japan		Temperate Japonica	126	6.5
Nishihomare	Japan		Temperate Japonica	126	8.33333
Satojiman	Japan		Temperate Japonica	112	8
aWRC (World Rice Collection of NIAS) accessions were categorized by Kojima et al. (2005) and Ebana et al. (2010).
bA score of 0 indicates 0% infeced spikelets per panicle (resistant); a score of 10 indicates over 90% infected spikelets per panicle (susceptible).
cThese cultivars exhibit extremely late heading under natural field conditions, so we used short-day (SD) equipment to artificially shorten the daylength.
dReported as a resistant cultivar by Wasano and Okuda (1994).
eReported as a resistant cultivar by Prabhu and Bedendo (1988).
