# Supplementary material for: Mapping a quantitative trait locus for resistance to bacterial grain rot in rice
Source: Rice (N Y). 2013 May 21;6:13. doi: 10.1186/1939-8433-6-13 (PMC4883728; doi:10.1186/1939-8433-6-13)
Supplement: Supplementary file 2 — Additional file 2: Table S2: Comparison of BGR resistance between Kele and Hitomebore. (XLS 8 KB) [file 12284_2012_49_MOESM2_ESM.xls]

## Sheet: Supplemental Table 2
Additional file 2 Table S2 Comparison of BGR resistance between Kele and Hitomebore
Cultivar name	RDS (%) by standard cut-panicle inoculation		RDS (%) by pot inoculation			Grain sterility rate (%) after pot inoculation
	6 DAIa		6 DAI	20 DAI		30 DAI
Kele	30.6±4.4		26.0±12.2	34.5±11.8		8.2±9.1
Hitomebore	82.4±15.4***b		50.4±12.3**	64.8±13.8**		25.8±14.6**
a Days after inoculation.
b ***P<0.0001, **P<0.01 (Student's t test)
