# Supplementary material for: Mapping a quantitative trait locus for resistance to bacterial grain rot in rice
Source: Rice (N Y). 2013 May 21;6:13. doi: 10.1186/1939-8433-6-13 (PMC4883728; doi:10.1186/1939-8433-6-13)
Supplement: Supplementary file 5 — Additional file 5: Table S3: List of SNP markers used in the QTL analysis of BILs derived from a cross between Kele and Hitomebore. The SNP markers were selected from genome-wide SNP marker data (Ebana et al. 2010). (XLS 28 KB) [file 12284_2012_49_MOESM5_ESM.xls]

## Sheet: Supplemental Table 3
Additional file 5 Table S3 List of the SNP markers used in the QTL analysis of BILs derived from a cross between Kele and Hitomebore
The SNP markers were selected from genome-wide SNP marker data (Ebana et al. 2010).
Markers	Chra	Abbreviationb
P0177	1	S1
K01sf115	1	S2
NIAS_Os_ah01000488	1	S3
P0187	1	S4
NIAS_Os_ah01000611	1	S5
NIAS_Os_ah01000711	1	S6
NIAS_Os_ah01000725	1	S7
NIAS_Os_ad01005318	1	S8
NIAS_Os_ah01000988	1	S9
NIAS_Os_ad01006120	1	S10
NIAS_Os_ah01001082	1	S11
P0645	1	S12
P0646	1	S13
NIAS_Os_ah01001168	1	S14
NIAS_Os_ah01001537	1	S15
NIAS_Os_ah01001843	1	S16
NIAS_Os_ad01013082	1	S17
P0669	1	S18
P0677	1	S19
P0934	1	S20
NIAS_Os_ah01002823	1	S21
P0684	1	S22
NIAS_Os_ah01002925	1	S23
P0767	1	S24
P1193	1	S25
NIAS_Os_ah01003321	1	S26
P1196	2	S27
NIAS_Os_ah02000030	2	S28
P0782	2	S29
NIAS_Os_ah02000216	2	S30
P0786	2	S31
P0229	2	S32
P0230	2	S33
P0232	2	S34
NIAS_Os_ah02000670	2	S35
P0794	2	S36
P0796	2	S37
NIAS_Os_ah02001178	2	S38
P0936	2	S39
NIAS_Os_ah02001272	2	S40
NIAS_Os_ah02001405	2	S41
P0808	2	S42
P0256	2	S43
P0812	2	S44
NIAS_Os_ah02001685	2	S45
NIAS_Os_ah02001841	2	S46
P0818	2	S47
P0261	2	S48
NIAS_Os_ad02014960	2	S49
P0267	2	S50
P0269	2	S51
NIAS_Os_ah02002516	2	S52
P1299	2	S53
NIAS_Os_ah03000063	3	S54
P0981	3	S55
P0982	3	S56
P1223	3	S57
NIAS_Os_ah03000486	3	S58
NIAS_Os_ah03000585	3	S59
P1669_1	3	S60
P1674_2	3	S61
P1006	3	S62
P1012	3	S63
P0484	3	S64
NIAS_Os_ah03001427	3	S65
NIAS_Os_ah03001586	3	S66
P0932	3	S67
P0562	3	S68
P1700	3	S69
NIAS_Os_ah03002119	3	S70
P0132_1	3	S71
P1247	3	S72
P1248	3	S73
NIAS_Os_ah03002403	3	S74
P1709	3	S75
P0137	3	S76
NIAS_Os_ah03002560	3	S77
NIAS_Os_ad04000319	4	S78
NIAS_Os_ah04000102	4	S79
NIAS_Os_ah04000322	4	S80
P0696	4	S81
NIAS_Os_ah04000438	4	S82
P1255	4	S83
NIAS_Os_ah04000665	4	S84
NIAS_Os_ah04000680	4	S85
P0706	4	S86
P0709	4	S87
NIAS_Os_ad04007542	4	S88
NIAS_Os_ah04000793	4	S89
NIAS_Os_ah04000863	4	S90
NIAS_Os_ah04000876	4	S91
P0317	4	S92
NIAS_Os_ah04001083	4	S93
NIAS_Os_ah04001133	4	S94
P0732	4	S95
P0733	4	S96
NIAS_Os_ah04001309	4	S97
P1272	4	S98
NIAS_Os_ah04001479	4	S99
NIAS_Os_ah04001511	4	S100
NIAS_Os_ah05000081	5	S101
NIAS_Os_ah05000205	5	S102
P0749_2	5	S103
NIAS_Os_ah05000246	5	S104
NIAS_Os_ae05001769	5	S105
P0755	5	S106
P1581	5	S107
NIAS_Os_ah05000567	5	S108
NIAS_Os_ah05000580	5	S109
NIAS_Os_ah05000605	5	S110
P1590	5	S111
NIAS_Os_ah05000662	5	S112
NIAS_Os_ah05000715	5	S113
NIAS_Os_ah05000823	5	S114
P1600	5	S115
P1603	5	S116
NIAS_Os_ad05006069	5	S117
P1611	5	S118
NIAS_Os_ah05001071	5	S119
NIAS_Os_ah05001266	5	S120
P1127_2	5	S121
P1128	5	S122
P0441	5	S123
NIAS_Os_ah05001427	5	S124
P1138	5	S125
NIAS_Os_ah05001683	5	S126
NIAS_Os_ae05006228	5	S127
P0034	6	S128
P1148	6	S129
P0570	6	S130
NIAS_Os_ah06000195	6	S131
P0037	6	S132
NIAS_Os_ah06000412	6	S133
P0015	6	S134
P0583	6	S135
P0586	6	S136
P0019	6	S137
NIAS_Os_ah06000839	6	S138
P0049	6	S139
P0592	6	S140
P0050	6	S141
NIAS_Os_ah06001161	6	S142
P0594	6	S143
NIAS_Os_ah06001289	6	S144
P0600	6	S145
P0062	6	S146
P0067	6	S147
NIAS_Os_ah07000038	7	S148
P0840	7	S149
NIAS_Os_ah07000202	7	S150
NIAS_Os_ah07000235	7	S151
NIAS_Os_ah07000303	7	S152
P0078	7	S153
P0370	7	S154
P0376	7	S155
NIAS_Os_ae07004344	7	S156
P0855	7	S157
NIAS_Os_ae07004627	7	S158
NIAS_Os_ah07001452	7	S159
P0386	7	S160
P0867	7	S161
P0388	7	S162
P0392	7	S163
NIAS_Os_ah08000061	8	S164
P0396	8	S165
NIAS_Os_ah08000146	8	S166
NIAS_Os_ah08000323	8	S167
NIAS_Os_ah08000380	8	S168
P0085	8	S169
P0090	8	S170
P0408	8	S171
P1164	8	S172
NIAS_Os_ah08000815	8	S173
NIAS_Os_ah08000850	8	S174
NIAS_Os_ah08000922	8	S175
NIAS_Os_ah08000978	8	S176
P1167	8	S177
NIAS_Os_ah08001148	8	S178
P0419_2	8	S179
P1733	8	S180
P1735	8	S181
P1736	8	S182
P1746_1	8	S183
P1741_3	8	S184
NIAS_Os_ad08011632	8	S185
P0425	8	S186
P0453	8	S187
P0142	9	S188
NIAS_Os_ah09000161	9	S189
P0762	9	S190
NIAS_Os_ah09000235	9	S191
P1661_2	9	S192
K09sf074	9	S193
NIAS_Os_ah09000471	9	S194
P0820	9	S195
NIAS_Os_ad09005924	9	S196
P0825	9	S197
P0159	9	S198
P0159_2	9	S199
P0829	9	S200
NIAS_Os_ah10000191	10	S201
P1755_2	10	S202
NIAS_Os_ah10000335	10	S203
P0093	10	S204
NIAS_Os_ah10000426	10	S205
P0096	10	S206
P0100_2	10	S207
P1448	10	S208
NIAS_Os_ah10001056	10	S209
NIAS_Os_ah10001135	10	S210
NIAS_Os_ad10010490	10	S211
NIAS_Os_ah10001235	10	S212
NIAS_Os_ad10011290	10	S213
NIAS_Os_ah11000149	11	S214
P1068	11	S215
P0487	11	S216
NIAS_Os_ah11000314	11	S217
NIAS_Os_ae11000915	11	S218
NIAS_Os_ah11000383	11	S219
NIAS_Os_ah11000443	11	S220
P0496	11	S221
P1570	11	S222
NIAS_Os_ah11000587	11	S223
NIAS_Os_ah11000666	11	S224
P0504	11	S225
NIAS_Os_ah11000705	11	S226
NIAS_Os_ah11000740	11	S227
NIAS_Os_ah11000791	11	S228
P0511	11	S229
NIAS_Os_ae11004459	11	S230
NIAS_Os_ah12000026	12	S231
NIAS_Os_ah12000107	12	S232
NIAS_Os_ah12000214	12	S233
NIAS_Os_ad12001048	12	S234
NIAS_Os_ah12000261	12	S235
NIAS_Os_ah12000440	12	S236
NIAS_Os_ad12003504	12	S237
NIAS_Os_ah12000506	12	S238
NIAS_Os_ah12000769	12	S239
P0550	12	S240
NIAS_Os_ah12000969	12	S241
NIAS_Os_ah12001000	12	S242
NIAS_Os_ah12001131	12	S243
NIAS_Os_ah12001184	12	S244
P1089	12	S245
aChr, chromosome
aAbbreviation of marker name used in Supplemental Fig. S2
